# Supplementary material for: Effects of Algorithmic Music on the Cardiovascular Neural Control
Source: J Pers Med. 2021 Oct 25;11(11):1084. doi: 10.3390/jpm11111084 (PMC8618683; doi:10.3390/jpm11111084)
Supplement: Supplementary file 1 [file jpm-11-01084-s001.zip]

Archive with 2 entries (2 files):
- suppl mat/Clarinet_Activating.mp3
- suppl mat/Clarinet_Relaxing.mp3
